# Supplementary material for: Microbiome dysbiosis and endometriosis: a systematic scoping review of current literature and knowledge gaps
Source: Hum Reprod Open. 2025 Oct 1;2025(4):hoaf061. doi: 10.1093/hropen/hoaf061 (PMC12596503; doi:10.1093/hropen/hoaf061)
Supplement: hoaf061_Supplementary_Data [file hoaf061_supplementary_data.zip]

Archive with 5 entries (5 files):
- Supplementary Table S1.docx
- Supplementary Table S2.docx
- Supplementary Table S3.docx
- Supplementary Table S4.docx
- Supplementary_File_S1-post adjudication clean.docx
